# Supplementary material for: Isolation of Thermophilic Bacteria from Extreme Environments in Northern Chile
Source: Microorganisms. 2024 Feb 27;12(3):473. doi: 10.3390/microorganisms12030473 (PMC10972389; doi:10.3390/microorganisms12030473)
Supplement: Supplementary file 1 [file microorganisms-12-00473-s001.zip]

Archive with 1 entries (1 files):
- microorganisms-2824867-supplementary.pdf
